# Supplementary material for: High-resolution source inversion of 2024 Noto Peninsula earthquake tsunami with modeling error corrections
Source: Sci Rep. 2025 Jul 10;15:24889. doi: 10.1038/s41598-025-08978-0 (PMC12246216; doi:10.1038/s41598-025-08978-0)
Supplement: Supplementary file 1 — Supplementary Material 1 [file 41598_2025_8978_MOESM1_ESM.csv]

Table S1. The xyz table of the final estimated initial water level model of the 2024 Noto Peninsula earthquake tsunami. The first column shows the longitude, the second the latitude, and the third the water level.
lon(deg)	lat(deg)	height(m)
136.36046464395636	36.69022160019628	0
136.37165256846686	36.69030466188846	0
136.3828405385207	36.69038667251665	0
136.3940285535381	36.69046763	0
136.40521661293926	36.690547540527795	0
136.4164047161443	36.690626397884515	0
136.42759286257348	36.690704204124806	0
136.4387810516469	36.69078095923599	0
136.4499692827847	36.69085666320556	0
136.4611576	36.69093131602116	0
136.47234586893393	36.69100491767063	0
136.48353422278555	36.691077468141984	0
136.4947226	36.69114896742337	0
136.50591104914332	36.69121941550316	0
136.51709952048958	36.69128881236987	0
136.5282880298408	36.691357158012174	0
136.53947657661706	36.69142445241892	0
136.55066516023834	36.69149069557916	0
136.56185378012466	36.691555887482096	0
136.57304243569604	36.69162002811708	0
136.58423112637246	36.69168311747368	0
136.59541985157387	36.691745155541604	0
136.60660861072026	36.69180614231073	0
136.61779740323158	36.69186607777112	0
136.62898622852776	36.69192496191302	0
136.64017508602876	36.69198279	0
136.65136397515448	36.69203957620305	0
136.66255289532484	36.69209530633252	0
136.6737418459597	36.692149985106106	0
136.68493082647902	36.69220361251492	0
136.69611983630264	36.69225618855019	0
136.70730887485044	36.69230771320337	0
136.71849794154227	36.692358186466045	0
136.729687	36.69240761	0
136.7408761570375	36.692455978787166	0
136.75206530468057	36.69250329782966	0
136.76325447814702	36.692549565449774	0
136.7744436768567	36.692594781639954	0
136.78563290022942	36.69263894639283	0
136.7968221	36.692682059701205	0
136.80801141864313	36.69272412155806	0
136.81920071252378	36.69276513195654	0
136.83039002874656	36.692805090889934	0
136.84157936673134	36.69284399835174	0
136.85276872589785	36.692881854335624	0
136.86395810566586	36.69291866	0
136.87514750545512	36.69295441184508	0
136.88633692468537	36.69298911335883	0
136.89752636277635	36.69302276337099	0
136.9087158191478	36.69305536187608	0
136.91990529321944	36.69308690886877	0
136.9310948	36.69311740434394	0
136.94228429214218	36.69314684829659	0
136.9534738158327	36.69317524072195	0
136.96466335490226	36.693202581615374	0
136.97585290877058	36.693228870972405	0
136.98704247685734	36.69325410878876	0
136.99823205858223	36.693278295060324	0
137.00942165336494	36.693301429783155	0
137.02061126062515	36.69332351295347	0
137.03180087978254	36.69334454456768	0
137.04299051025677	36.69336452462237	0
137.05418015146753	36.693383453114244	0
137.0653698028345	36.693401330040246	0
137.07655946377733	36.69341815539746	0
137.08774913371565	36.693433929183136	0
137.09893881206915	36.69344865	0
137.11012849825747	36.69346232202974	0
137.12131819170028	36.69347494108605	0
137.13250789181723	36.69348650856156	0
137.14369759802796	36.69349702	0
137.1548873097521	36.69350648876284	0
137.1660770264093	36.69351490148534	0
137.17726674741925	36.693522262620526	0
137.18845647220152	36.693528572167196	0
137.1996462001758	36.69353383012432	0
137.2108359307617	36.693538036491056	0
137.22202566337887	36.69354119126671	0
137.23321539744697	36.693543294450755	0
137.2444051323856	36.69354434604288	0
137.25559486761443	36.69354434604288	0
137.26678460255306	36.693543294450755	0
137.27797433662116	36.69354119126671	0
137.28916406923832	36.693538036491056	0
137.30035379982422	36.69353383012432	0
137.3115435277985	36.693528572167196	0
137.32273325258078	36.693522262620526	0
137.33392297359072	36.69351490148534	0
137.34511269024793	36.69350648876284	0
137.35630240197207	36.69349702	0
137.3674921081828	36.69348650856156	0
137.37868180829975	36.69347494108605	0
137.38987150174256	36.69346232202974	0
137.40106118793088	36.69344865	0
137.41225086628438	36.693433929183136	0
137.4234405362227	36.69341815539746	0
137.43463019716552	36.693401330040246	0
137.4458198485325	36.693383453114244	0
137.45700948974323	36.69336452462237	0
137.4681991202175	36.69334454456768	0
137.47938873937485	36.69332351295347	0
137.4905783466351	36.693301429783155	0
137.5017679414178	36.693278295060324	0
137.5129575231427	36.69325410878876	0
137.52414709122942	36.693228870972405	0
137.53533664509777	36.693202581615374	0
137.5465261841673	36.69317524072195	0
137.55771570785785	36.69314684829659	0
137.56890521558904	36.69311740434394	0
137.58009470678059	36.69308690886877	0
137.59128418085223	36.69305536187608	0
137.60247363722368	36.69302276337099	0
137.61366307531466	36.69298911335883	0
137.6248524945449	36.69295441184508	0
137.63604189433417	36.69291866	0
137.64723127410215	36.692881854335624	0
137.6584206332687	36.69284399835174	0
137.66960997125346	36.692805090889934	0
137.68079928747625	36.69276513195654	0
137.6919885813569	36.69272412155806	0
137.70317785231504	36.692682059701205	0
137.7143670997706	36.69263894639283	0
137.72555632314334	36.692594781639954	0
137.7367455	36.692549565449774	0
137.74793469531946	36.69250329782966	0
137.75912384296254	36.692455978787166	0
137.77031296420202	36.69240761	0
137.78150205845773	36.692358186466045	0
137.7926911251496	36.69230771320337	0
137.8038801636974	36.69225618855019	0
137.8150692	36.69220361251492	0
137.82625815404032	36.692149985106106	0
137.8374471046752	36.69209530633252	0
137.84863602484555	36.69203957620305	0
137.85982491397127	36.69198279	0
137.87101377147224	36.69192496191302	0
137.88220259676845	36.69186607777112	0
137.89339138927977	36.69180614231073	0
137.90458014842613	36.691745155541604	0
137.91576887362757	36.69168311747368	0
137.9269576	36.69162002811708	0
137.93814621987536	36.691555887482096	0
137.9493348397617	36.69149069557916	0
137.96052342338297	36.69142445241892	0
137.97171197015922	36.691357158012174	0
137.98290047951045	36.69128881236987	0
137.99408895085668	36.69121941550316	0
138.00527738361802	36.69114896742337	0
138.01646577721448	36.691077468141984	0
138.0276541310661	36.69100491767063	0
138.0388424	36.69093131602116	0
138.05003071721532	36.69085666320556	0
138.06121894835312	36.69078095923599	0
138.07240713742655	36.690704204124806	0
138.08359528385571	36.690626397884515	0
138.09478338706077	36.690547540527795	0
138.10597144646192	36.69046763	0
138.11715946147933	36.69038667251665	0
138.12834743153317	36.69030466188846	0
138.13953535604367	36.69022160019628	0
136.36036083129716	36.69923179885713	0
136.37155006107545	36.69931488764757	0
136.38273933641807	36.69939692503119	0
136.3939286567449	36.699477910994595	0
136.4051180214759	36.69955785	0
136.41630743003097	36.699636728608176	0
136.42749688183002	36.69971456023244	0
136.4386863762929	36.69979134038472	0
136.4498759128396	36.69986707	0
136.4610654908898	36.69994174622344	0
136.47225510986348	36.700015371885335	0
136.4834447691804	36.70008794602621	0
136.49463446826044	36.70015946863423	0
136.50582420652339	36.70022993969774	0
136.51701398338895	36.70029935920523	0
136.52820379827705	36.70036773	0
136.53939365060734	36.70043504350709	0
136.55058353979962	36.700501308279335	0
136.56177346527363	36.700566521451336	0
136.57296342644912	36.70063068301244	0
136.5841534227458	36.700693792952215	0
136.59534345358335	36.700755851260354	0
136.6065335183815	36.70081685792673	0
136.6177236165599	36.700876812941424	0
136.62891374753832	36.70093571629463	0
136.64010391073631	36.700993567976774	0
136.65129410557358	36.70105037	0
136.66248433146976	36.70110611629024	0
136.6736745878445	36.70116081290324	0
136.6848648741174	36.701214457808454	0
136.6960551897081	36.701267050997146	0
136.7072455340362	36.70131859246073	0
136.71843590652128	36.701369082190816	0
136.72962630658293	36.70141852017916	0
136.74081673364077	36.70146690641771	0
136.75200718711432	36.70151424089857	0
136.76319766642317	36.70156052361402	0
136.77438817098684	36.70160575455653	0
136.78557870022487	36.701649933718706	0
136.79676925355685	36.70169306109336	0
136.80795983040224	36.70173513667344	0
136.81915043018066	36.70177616	0
136.8303410523115	36.70181613242264	0
136.84153169621433	36.701855052578566	0
136.85272236130865	36.70189292	0
136.86391304701397	36.701929737421295	0
136.87510375274974	36.70196550209593	0
136.88629447793542	36.70200021493158	0
136.8974852219905	36.702033875922574	0
136.9086759843345	36.702066485063455	0
136.91986676438682	36.70209804234886	0
136.93105756156694	36.702128547773675	0
136.9422483752943	36.70215800133292	0
136.9534392049883	36.702186403021784	0
136.96463005006848	36.70221375283564	0
136.9758209099542	36.70224005077003	0
136.9870117840649	36.70226529682067	0
136.9982027	36.702289490983425	0
137.0093935726389	36.70231263325438	0
137.0205844859411	36.70233472362973	0
137.0317754111459	36.702355762105896	0
137.0429663476728	36.70237574867944	0
137.05415729494115	36.702394683347094	0
137.06534825237034	36.70241256610578	0
137.07653921937984	36.702429396952574	0
137.08773019538896	36.702445175884755	0
137.09892117981715	36.70245990289972	0
137.11011217208375	36.702473577995086	0
137.12130317160816	36.70248620116861	0
137.13249417780978	36.70249777241824	0
137.1436852	36.702508291742085	0
137.15487620792217	36.702517759138445	0
137.1660672306717	36.70252617460575	0
137.17725825777592	36.702533538142646	0
137.18844928865423	36.70253984974794	0
137.19964032272603	36.70254511	0
137.21083135941063	36.702549317159736	0
137.22202239812745	36.70255247	0
137.23321343829585	36.702554576834956	0
137.24440447933517	36.70255562877017	0
137.25559552066483	36.70255562877017	0
137.26678656170418	36.702554576834956	0
137.27797760187258	36.70255247	0
137.2891686405894	36.702549317159736	0
137.3003597	36.70254511	0
137.3115507113458	36.70253984974794	0
137.32274174222408	36.702533538142646	0
137.33393276932833	36.70252617460575	0
137.34512379207783	36.702517759138445	0
137.35631480989204	36.702508291742085	0
137.36750582219025	36.70249777241824	0
137.37869682839187	36.70248620116861	0
137.38988782791628	36.702473577995086	0
137.40107882018287	36.70245990289972	0
137.41226980461107	36.702445175884755	0
137.4234607806202	36.702429396952574	0
137.4346517476297	36.70241256610578	0
137.44584270505888	36.702394683347094	0
137.45703365232723	36.70237574867944	0
137.46822458885413	36.702355762105896	0
137.47941551405893	36.70233472362973	0
137.49060642736112	36.70231263325438	0
137.50179732818003	36.702289490983425	0
137.51298821593514	36.70226529682067	0
137.52417909004583	36.70224005077003	0
137.53536994993155	36.70221375283564	0
137.54656079501171	36.702186403021784	0
137.55775162470573	36.70215800133292	0
137.56894243843308	36.702128547773675	0
137.5801332356132	36.70209804234886	0
137.59132401566552	36.702066485063455	0
137.60251477800952	36.702033875922574	0
137.6137055220646	36.70200021493158	0
137.6248962472503	36.70196550209593	0
137.63608695298606	36.701929737421295	0
137.64727763869138	36.70189292	0
137.65846830378567	36.701855052578566	0
137.66965894768853	36.70181613242264	0
137.68084956981937	36.70177616	0
137.69204016959776	36.70173513667344	0
137.70323074644318	36.70169306109336	0
137.71442129977515	36.701649933718706	0
137.7256118290132	36.70160575455653	0
137.73680233357686	36.70156052361402	0
137.7479928128857	36.70151424089857	0
137.75918326635926	36.70146690641771	0
137.77037369341707	36.70141852017916	0
137.78156409347875	36.701369082190816	0
137.79275446596384	36.70131859246073	0
137.80394481029194	36.701267050997146	0
137.81513512588262	36.701214457808454	0
137.82632541215554	36.70116081290324	0
137.83751566853027	36.70110611629024	0
137.84870589442644	36.70105037	0
137.8598960892637	36.700993567976774	0
137.8710862524617	36.70093571629463	0
137.88227638344011	36.700876812941424	0
137.89346648161853	36.70081685792673	0
137.90465654641667	36.700755851260354	0
137.91584657725423	36.700693792952215	0
137.9270365735509	36.70063068301244	0
137.93822653472637	36.700566521451336	0
137.9494164602004	36.700501308279335	0
137.9606063493927	36.70043504350709	0
137.97179620172298	36.70036773	0
137.98298601661105	36.70029935920523	0
137.99417579347664	36.70022993969774	0
138.00536553173956	36.70015946863423	0
138.0165552308196	36.70008794602621	0
138.02774489013655	36.700015371885335	0
138.03893450911022	36.69994174622344	0
138.05012408716044	36.69986707	0
138.06131362370712	36.69979134038472	0
138.0725031	36.69971456023244	0
138.08369256996906	36.699636728608176	0
138.09488197852414	36.69955785	0
138.10607134325514	36.699477910994595	0
138.11726066358196	36.69939692503119	0
138.12844993892455	36.69931488764757	0
138.13963916870287	36.69923179885713	0
136.3602569724936	36.70824198359744	0
136.37144750811976	36.70832509949238	0
136.38263808933115	36.70840716363756	0
136.39382871554753	36.70848817601961	0
136.40501938618843	36.70856813662531	0
136.4162101006736	36.70864704544164	0
136.42740085842266	36.70872490245571	0
136.4385916588552	36.70880170765484	0
136.4497825013908	36.70887746	0
136.46097338544914	36.70895216255836	0
136.47216431044976	36.70902581223821	0
136.4833552758122	36.70909841005406	0
136.4945463	36.709169955994064	0
136.50573732530071	36.70924045004656	0
136.5169284082659	36.70930989220004	0
136.52811952927104	36.709378282443204	0
136.53931068773565	36.70944562076488	0
136.55050188307916	36.709511907154095	0
136.56169311472115	36.70957714160005	0
136.57288438208104	36.70964132409209	0
136.58407568457824	36.70970445461976	0
136.59526702163225	36.70976653317277	0
136.60645839266246	36.70982755974097	0
136.61764979708832	36.709887534314454	0
136.62884123432923	36.709946456883394	0
136.64003270380456	36.71000432743821	0
136.65122420493373	36.71006114596946	0
136.66241573713612	36.710116912467875	0
136.67360729983108	36.71017162692437	0
136.68479889243798	36.71022528933001	0
136.69599051437618	36.71027789967605	0
136.70718216506495	36.71032945795391	0
136.71837384392373	36.71037996415519	0
136.72956555037175	36.71042941827163	0
136.74075728382834	36.710477820295196	0
136.75194904371278	36.71052517021798	0
136.76314082944447	36.71057146803225	0
136.77433264044257	36.71061671373047	0
136.78552447612643	36.710660907305254	0
136.79671633591528	36.71070404874939	0
136.80790821922838	36.71074613805585	0
136.81910012548502	36.71078717521778	0
136.83029205410443	36.71082716022849	0
136.84148400450584	36.71086609308142	0
136.8526759761085	36.710903973770264	0
136.8638679683316	36.710940802288825	0
136.8750599805944	36.71097658	0
136.88625201231605	36.71101130279124	0
136.89744406291584	36.71104497476361	0
136.90863613181287	36.71107759	0
136.9198282184264	36.71110916212319	0
136.93102032217564	36.71113967749994	0
136.9422124424797	36.71116914066797	0
136.95340457875784	36.711197551622476	0
136.96459673042912	36.711224910358816	0
136.9757888969128	36.71125121687254	0
136.98698107762803	36.711276471159344	0
136.99817327199392	36.711300673215135	0
137.00936547942965	36.71132382303593	0
137.02055769935438	36.71134592061798	0
137.03174993118722	36.71136696595767	0
137.04294217434736	36.71138695905158	0
137.05413442825386	36.71140589989643	0
137.06532669232593	36.71142378848913	0
137.0765189659827	36.71144062482679	0
137.08771124864322	36.71145640890664	0
137.09890353972668	36.711471140726125	0
137.11009583865217	36.711484820282806	0
137.12128814483884	36.71149744757449	0
137.13248045770575	36.71150902259912	0
137.1436727766721	36.71151954535476	0
137.15486510115693	36.711529015839744	0
137.16605743057934	36.71153743405251	0
137.17724976435852	36.711544799991685	0
137.1884421019135	36.71155111365606	0
137.1996344426634	36.711556375044616	0
137.21082678602735	36.71156058415649	0
137.22201913142445	36.71156374099099	0
137.23321147827377	36.711565845547604	0
137.24440382599445	36.71156689782601	0
137.25559617400557	36.71156689782601	0
137.26678852172626	36.711565845547604	0
137.27798086857558	36.71156374099099	0
137.28917321397267	36.71156058415649	0
137.30036555733662	36.711556375044616	0
137.31155789808653	36.71155111365606	0
137.3227502356415	36.711544799991685	0
137.33394256942069	36.71153743405251	0
137.3451348988431	36.711529015839744	0
137.35632722332792	36.71151954535476	0
137.36751954229425	36.71150902259912	0
137.37871185516119	36.71149744757449	0
137.38990416134783	36.711484820282806	0
137.40109646027335	36.711471140726125	0
137.4122887513568	36.71145640890664	0
137.42348103401733	36.71144062482679	0
137.4346733076741	36.71142378848913	0
137.44586557174617	36.71140589989643	0
137.45705782565267	36.71138695905158	0
137.4682500688128	36.71136696595767	0
137.47944230064564	36.71134592061798	0
137.49063452057038	36.71132382303593	0
137.5018267280061	36.711300673215135	0
137.5130189	36.711276471159344	0
137.52421110308723	36.71125121687254	0
137.5354032695709	36.711224910358816	0
137.5465954212422	36.711197551622476	0
137.55778755752033	36.71116914066797	0
137.5689796778244	36.71113967749994	0
137.5801717815736	36.71110916212319	0
137.59136386818713	36.71107759	0
137.6025559370842	36.71104497476361	0
137.61374798768398	36.71101130279124	0
137.62494001940564	36.71097658	0
137.63613203166844	36.710940802288825	0
137.64732402389154	36.710903973770264	0
137.65851599549416	36.71086609308142	0
137.6697079458956	36.71082716022849	0
137.68089987451498	36.71078717521778	0
137.69209178077162	36.71074613805585	0
137.70328366408475	36.71070404874939	0
137.7144755238736	36.710660907305254	0
137.72566735955746	36.71061671373047	0
137.73685917055556	36.71057146803225	0
137.74805095628722	36.71052517021798	0
137.75924271617168	36.710477820295196	0
137.77043444962828	36.71042941827163	0
137.7816261560763	36.71037996415519	0
137.79281783493508	36.71032945795391	0
137.80400948562385	36.71027789967605	0
137.81520110756205	36.71022528933001	0
137.82639270016895	36.71017162692437	0
137.8375842628639	36.710116912467875	0
137.8487757950663	36.71006114596946	0
137.85996729619546	36.71000432743821	0
137.8711587656708	36.709946456883394	0
137.8823502029117	36.709887534314454	0
137.89354160733757	36.70982755974097	0
137.90473297836778	36.70976653317277	0
137.9159243154218	36.70970445461976	0
137.9271156	36.70964132409209	0
137.93830688527885	36.70957714160005	0
137.94949811692084	36.709511907154095	0
137.96068931226438	36.70944562076488	0
137.9718805	36.709378282443204	0
137.98307159173413	36.70930989220004	0
137.9942626746993	36.70924045004656	0
138.00545371904403	36.709169955994064	0
138.01664472418784	36.70909841005406	0
138.02783568955027	36.70902581223821	0
138.03902661455086	36.70895216255836	0
138.05021749860921	36.70887746	0
138.06140834114484	36.70880170765484	0
138.07259914157737	36.70872490245571	0
138.08378989932643	36.70864704544164	0
138.0949806138116	36.70856813662531	0
138.1061712844525	36.70848817601961	0
138.11736191066888	36.70840716363756	0
138.12855249188027	36.70832509949238	0
138.13974302750643	36.70824198359744	0
136.36015306752452	36.717252154415824	0
136.3713449095788	36.717335297421485	0
136.38253679723937	36.717417388334376	0
136.39372872992553	36.71749842714112	0
136.40492070705676	36.71757841382853	0
136.41611272805238	36.71765734838352	0
136.4273047923318	36.71773523079324	0
136.43849689931437	36.717812061044974	0
136.44968904841943	36.717887839126206	0
136.46088123906625	36.71796256502457	0
136.4720734706742	36.71803624	0
136.48326574266255	36.718108860224156	0
136.4944580544506	36.718180429501494	0
136.50565040545763	36.71825094654826	0
136.51684279510286	36.718320411352956	0
136.52803522280556	36.718388823904235	0
136.53922768798498	36.71845618419095	0
136.55042019006032	36.718522492202105	0
136.56161272845077	36.71858774792689	0
136.57280530257557	36.71865195135467	0
136.58399791185388	36.71871510247498	0
136.5951905557049	36.7187772	0
136.60638323354777	36.71883824775211	0
136.61757594480167	36.71889824188886	0
136.62876868888566	36.71895718367796	0
136.6399615	36.71901507310981	0
136.6511542732207	36.71907191017494	0
136.6623471123099	36.719127694864106	0
136.67353998190575	36.71918242716819	0
136.68473288142727	36.71923610707828	0
136.6959258102936	36.71928873458562	0
136.7071187679238	36.71934030968162	0
136.71831175373686	36.71939083235786	0
136.72950476715192	36.719440302606124	0
136.7406978	36.71948872041832	0
136.7518908744641	36.719536085786565	0
136.7630839671993	36.719582398703125	0
136.7742770852126	36.719627659160444	0
136.78547022792296	36.71967186715115	0
136.79666339474943	36.71971502266801	0
136.8078566	36.71975712570403	0
136.81904979842668	36.71979817625229	0
136.83024303411537	36.71983817430614	0
136.84143629159612	36.71987711985902	0
136.85262957028786	36.71991501290461	0
136.86382286960955	36.71995185343669	0
136.87501618898017	36.71998764144928	0
136.8862095278186	36.72002237693654	0
136.8974028855438	36.72005606	0
136.90859626157476	36.72008869031255	0
136.91978965533036	36.72012026819049	0
136.9309830662295	36.72015079352147	0
136.9421764936911	36.720180266300495	0
136.9533699371341	36.72020868652276	0
136.96456339597742	36.720236054183644	0
136.9757568696399	36.720262369278664	0
136.98695035754045	36.720287631803544	0
136.99814385909798	36.72031184175415	0
137.0093373737314	36.72033499912654	0
137.0205309008595	36.72035710391694	0
137.03172443990124	36.72037815612173	0
137.04291799027547	36.72039816	0
137.05411155140106	36.72041710276096	0
137.06530512269686	36.72043499718904	0
137.07649870358173	36.72045183901881	0
137.08769229347456	36.720467628247526	0
137.0988858917942	36.720482364872616	0
137.11007949795945	36.72049604889167	0
137.12127311138923	36.72050868030246	0
137.13246673150235	36.72052025910292	0
137.1436603577177	36.720530785291174	0
137.15485398945404	36.720540258865505	0
137.16604762613028	36.72054867982433	0
137.17724126716527	36.72055604816633	0
137.1884349119778	36.72056236389027	0
137.19962855998673	36.72056762699511	0
137.21082221061093	36.72057183748004	0
137.22201586326918	36.72057499534433	0
137.23320951738035	36.72057710058746	0
137.24440317236326	36.72057815320911	0
137.25559682763677	36.72057815320911	0
137.26679048261968	36.72057710058746	0
137.27798413673085	36.72057499534433	0
137.2891777893891	36.72057183748004	0
137.30037144001327	36.72056762699511	0
137.3115650880222	36.72056236389027	0
137.32275873283476	36.72055604816633	0
137.33395237386972	36.72054867982433	0
137.345146	36.720540258865505	0
137.35633964228234	36.720530785291174	0
137.36753326849765	36.72052025910292	0
137.3787268886108	36.72050868030246	0
137.38992050204058	36.72049604889167	0
137.40111410820583	36.720482364872616	0
137.41230770652547	36.720467628247526	0
137.4235012964183	36.72045183901881	0
137.43469487730317	36.72043499718904	0
137.44588844859896	36.72041710276096	0
137.45708200972456	36.72039816	0
137.4682755600988	36.72037815612173	0
137.47946909914052	36.72035710391694	0
137.49066262626863	36.72033499912654	0
137.50185614090205	36.72031184175415	0
137.51304964245958	36.720287631803544	0
137.52424313036013	36.720262369278664	0
137.5354366040226	36.720236054183644	0
137.54663006286592	36.72020868652276	0
137.55782350630892	36.720180266300495	0
137.56901693377054	36.72015079352147	0
137.58021034466967	36.72012026819049	0
137.59140373842527	36.72008869031255	0
137.60259711445622	36.72005606	0
137.61379047218142	36.72002237693654	0
137.62498381101986	36.71998764144928	0
137.63617713039045	36.71995185343669	0
137.64737042971217	36.71991501290461	0
137.6585637084039	36.71987711985902	0
137.66975696588466	36.71983817430614	0
137.68095020157335	36.71979817625229	0
137.69214341488902	36.71975712570403	0
137.7033366052506	36.71971502266801	0
137.71452977207707	36.71967186715115	0
137.72572291478744	36.719627659160444	0
137.73691603280074	36.719582398703125	0
137.7481091255359	36.719536085786565	0
137.75930219241204	36.71948872041832	0
137.7704952328481	36.719440302606124	0
137.78168824626317	36.71939083235786	0
137.79288123207624	36.71934030968162	0
137.80407418970643	36.71928873458562	0
137.81526711857273	36.71923610707828	0
137.82646001809428	36.71918242716819	0
137.83765288769013	36.719127694864106	0
137.84884572677933	36.71907191017494	0
137.86003853478104	36.71901507310981	0
137.87123131111437	36.71895718367796	0
137.88242405519836	36.71889824188886	0
137.89361676645225	36.71883824775211	0
137.90480944429513	36.7187772	0
137.91600208814614	36.71871510247498	0
137.92719469742445	36.71865195135467	0
137.93838727154926	36.71858774792689	0
137.9495798099397	36.718522492202105	0
137.96077231201505	36.71845618419095	0
137.97196477719447	36.718388823904235	0
137.98315720489717	36.718320411352956	0
137.9943495945424	36.71825094654826	0
138.0055419455494	36.718180429501494	0
138.01673425733745	36.718108860224156	0
138.02792652932584	36.71803624	0
138.03911876093377	36.71796256502457	0
138.0503109515806	36.717887839126206	0
138.06150310068566	36.717812061044974	0
138.0726952076682	36.71773523079324	0
138.08388727194765	36.71765734838352	0
138.09507929294327	36.71757841382853	0
138.1062712700745	36.71749842714112	0
138.11746320276066	36.717417388334376	0
138.1286550904212	36.717335297421485	0
138.1398469324755	36.717252154415824	0
136.3600491163686	36.72626231	0
136.37124226543162	36.72634548	0
136.38243546012185	36.726427599120264	0
136.3936286998585	36.72650866	0
136.40482198406065	36.72658867713288	0
136.41601531214735	36.726667637432456	0
136.4272086835378	36.72674554524366	0
136.43840209765108	36.72682240055376	0
136.4495955539062	36.72689820335024	0
136.46078905172223	36.72697295362073	0
136.47198259051822	36.72704665135304	0
136.48317616971323	36.72711929653515	0
136.49436978872626	36.72719088915521	0
136.50556344697628	36.72726142920153	0
136.51675714388236	36.72733091666263	0
136.5279508788634	36.727399351527154	0
136.5391446513384	36.727466733783935	0
136.5503384607263	36.727533063422015	0
136.56153230644605	36.72759834043054	0
136.5727261879166	36.72766256479887	0
136.58392010455685	36.72772573651655	0
136.5951140557857	36.72778785557325	0
136.6063080410221	36.72784892195884	0
136.61750205968482	36.727908935663365	0
136.62869611119285	36.72796789667704	0
136.6398902	36.728025804990246	0
136.65108431042015	36.72808266059352	0
136.66227845697708	36.72813846347761	0
136.67347263405472	36.72819321	0
136.68466684107182	36.72824691105197	0
136.69586107744718	36.72829955572455	0
136.7070553425997	36.72835114764254	0
136.71824963594807	36.728401686797554	0
136.7294439569111	36.72845117318133	0
136.7406383049076	36.72849961	0
136.75183267935634	36.72854698760305	0
136.76302707967605	36.728593315625375	0
136.77422150528548	36.72863859084519	0
136.78541595560338	36.72868281325513	0
136.7966104300485	36.728725982847976	0
136.80780492803956	36.72876809961667	0
136.81899944899524	36.728809163554374	0
136.8301939923343	36.72884917465436	0
136.84138855747543	36.72888813	0
136.85258314383728	36.72892603831526	0
136.8637777508386	36.728962890863635	0
136.87497237789808	36.72899869054924	0
136.88616702443434	36.72903344	0
136.8973616898661	36.72906713130887	0
136.9085564	36.72909977237175	0
136.9197510750907	36.72913136	0
136.93094579372087	36.72916189583698	0
136.94214052892113	36.729191378229224	0
136.9533352801101	36.729219807721385	0
136.9645300467065	36.72924718430885	0
136.9757248281289	36.72927350798716	0
136.98691962379593	36.72929877875199	0
136.99811443312623	36.729322996599244	0
137.00930925553837	36.72934616152496	0
137.02050409045103	36.72936827352537	0
137.03169893728278	36.72938933259684	0
137.04289379545227	36.72940933873596	0
137.05408866437804	36.729428291939456	0
137.0652835434787	36.72944619220425	0
137.07647843217288	36.729463039527396	0
137.08767332987912	36.729478833906164	0
137.09886823601605	36.72949357533797	0
137.11006315000225	36.72950726382041	0
137.12125807125628	36.72951989935125	0
137.13245299919674	36.72953148192843	0
137.14364793324222	36.72954201155007	0
137.15484287281132	36.72955148821443	0
137.1660378173225	36.729559911919985	0
137.17723276619446	36.72956728266536	0
137.18842771884573	36.72957360044933	0
137.19962267469487	36.72957886527088	0
137.21081763316042	36.729583077129156	0
137.22201259366102	36.72958623602346	0
137.2332075556152	36.72958834195329	0
137.2444025184415	36.72958939491828	0
137.25559748155854	36.72958939491828	0
137.26679244438483	36.72958834195329	0
137.2779874	36.72958623602346	0
137.2891823668396	36.729583077129156	0
137.30037732530516	36.72957886527088	0
137.3115722811543	36.72957360044933	0
137.32276723380556	36.72956728266536	0
137.3339621826775	36.729559911919985	0
137.3451571271887	36.72955148821443	0
137.35635206675778	36.72954201155007	0
137.36754700080328	36.72953148192843	0
137.37874192874372	36.72951989935125	0
137.38993684999778	36.72950726382041	0
137.40113176398398	36.72949357533797	0
137.4123266701209	36.729478833906164	0
137.42352156782715	36.729463039527396	0
137.43471645652133	36.72944619220425	0
137.4459113	36.729428291939456	0
137.45710620454776	36.72940933873596	0
137.46830106271722	36.72938933259684	0
137.47949590954897	36.72936827352537	0
137.49069074446166	36.72934616152496	0
137.5018855668738	36.729322996599244	0
137.51308037620407	36.72929877875199	0
137.52427517187112	36.72927350798716	0
137.53546995329353	36.72924718430885	0
137.54666471988992	36.729219807721385	0
137.5578594710789	36.729191378229224	0
137.56905420627916	36.72916189583698	0
137.5802489249093	36.72913136	0
137.59144362638804	36.72909977237175	0
137.60263831013393	36.72906713130887	0
137.61383297556569	36.72903344	0
137.62502762210195	36.72899869054924	0
137.63622224916142	36.728962890863635	0
137.64741685616275	36.72892603831526	0
137.6586114425246	36.72888813	0
137.66980600766573	36.72884917465436	0
137.6810005510048	36.728809163554374	0
137.69219507196047	36.72876809961667	0
137.70338956995153	36.728725982847976	0
137.71458404439664	36.72868281325513	0
137.72577849471455	36.72863859084519	0
137.73697292032398	36.728593315625375	0
137.7481673206437	36.72854698760305	0
137.75936169509242	36.72849961	0
137.77055604308893	36.72845117318133	0
137.78175036405196	36.728401686797554	0
137.79294465740034	36.72835114764254	0
137.80413892255285	36.72829955572455	0
137.8153331589282	36.72824691105197	0
137.8265273659453	36.72819321	0
137.83772154302295	36.72813846347761	0
137.84891568957988	36.72808266059352	0
137.86010980503502	36.728025804990246	0
137.87130388880715	36.72796789667704	0
137.88249794031518	36.727908935663365	0
137.89369195897794	36.72784892195884	0
137.90488594421433	36.72778785557325	0
137.91607989544318	36.72772573651655	0
137.92727381208343	36.72766256479887	0
137.93846769355395	36.72759834043054	0
137.94966153927373	36.727533063422015	0
137.96085534866162	36.727466733783935	0
137.97204912113662	36.727399351527154	0
137.98324285611767	36.72733091666263	0
137.99443655302372	36.72726142920153	0
138.00563021127377	36.72719088915521	0
138.0168238302868	36.72711929653515	0
138.0280174094818	36.72704665135304	0
138.0392109482778	36.72697295362073	0
138.05040444609384	36.72689820335024	0
138.06159790234895	36.72682240055376	0
138.07279131646223	36.72674554524366	0
138.08398468785268	36.726667637432456	0
138.09517801593938	36.72658867713288	0
138.10637130014152	36.72650866	0
138.11756453987817	36.726427599120264	0
138.12875773456838	36.72634548	0
138.13995088363143	36.72626231	0
136.3599451190046	36.735272454281244	0
136.3711395756572	36.73535565152704	0
136.38233407795803	36.73543779599383	0
136.39352862532598	36.73551888766823	0
136.40472321717988	36.73559893	0
136.41591785293863	36.735677912587086	0
136.42711253202103	36.73575585	0
136.4383072538459	36.73583272617982	0
136.44950201783203	36.735908553697236	0
136.46069682339822	36.735983328345455	0
136.47189166996327	36.73605705011229	0
136.48308655694592	36.736129718985694	0
136.4942814837649	36.73620133495382	0
136.50547644983897	36.7362719	0
136.51667145458686	36.73634140812771	0
136.52786649742725	36.73640986531061	0
136.5390615777789	36.73647726954254	0
136.55025669506043	36.73654362	0
136.56145184869058	36.73660891910965	0
136.57264703808795	36.73667316442335	0
136.5838422626712	36.73673635674313	0
136.5950375	36.73679849605866	0
136.6062328	36.73685958235981	0
136.61742814172274	36.736919615636616	0
136.6286235012359	36.736978595879286	0
136.63981889302804	36.73703652307819	0
136.65101431651775	36.73709339722388	0
136.6622097711236	36.73714921830709	0
136.67340525626418	36.737203986318676	0
136.68460077135802	36.73725770124975	0
136.69579631582369	36.73731036309151	0
136.7069918890797	36.737361971835384	0
136.71818749054455	36.73741252747295	0
136.72938311963685	36.73746202999595	0
136.74057877577502	36.73751047939633	0
136.7517744583776	36.73755787566614	0
136.76297016686308	36.737604218797706	0
136.77416590064993	36.73764950878342	0
136.78536165915662	36.737693745615914	0
136.79655744180164	36.73773692928795	0
136.80775324800342	36.73777905979251	0
136.81894907718043	36.737820137122704	0
136.8301449287511	36.73786016127183	0
136.8413408021339	36.73789913223337	0
136.85253669674725	36.737937050000944	0
136.86373261200953	36.737973914568386	0
136.87492854733918	36.738009725929665	0
136.88612450215462	36.73804448407895	0
136.89732047587424	36.738078189010565	0
136.90851646791643	36.738110840718996	0
136.91971247769962	36.738142439198946	0
136.93090850464213	36.73817298444522	0
136.94210454816238	36.73820247645288	0
136.95330060767873	36.73823091521708	0
136.96449668260956	36.738258300733186	0
136.97569277237326	36.73828463299674	0
136.98688887638815	36.73830991200344	0
136.99808499407257	36.738334137749135	0
137.0092811248449	36.73835731022992	0
137.0204772681235	36.73837942944199	0
137.03167342332662	36.73840049538174	0
137.04286958987274	36.73842050804571	0
137.05406576718008	36.73843946743067	0
137.06526195466702	36.73845737353351	0
137.0764581517519	36.73847423	0
137.08765435785295	36.73849002588129	0
137.09885057238864	36.73850477212092	0
137.1100467947772	36.738518465067784	0
137.12124302443692	36.73853110471962	0
137.13243926078613	36.73854269	0
137.14363550324322	36.73855322	0
137.15483175122637	36.73856270388532	0
137.166028	36.738571130338215	0
137.17722426144434	36.73857850348752	0
137.18842052251574	36.73858482333199	0
137.1996167867865	36.73859008987065	0
137.2108130536749	36.738594303102595	0
137.22200932259926	36.73859746302715	0
137.23320559297787	36.73859956964381	0
137.24440186422902	36.73860062295223	0
137.2555981	36.73860062295223	0
137.26679440702216	36.73859956964381	0
137.27799067740077	36.73859746302715	0
137.28918694632512	36.738594303102595	0
137.3003832132135	36.73859008987065	0
137.3115794774843	36.73858482333199	0
137.32277573855566	36.73857850348752	0
137.33397199584604	36.738571130338215	0
137.34516824877366	36.73856270388532	0
137.3563644967568	36.73855322	0
137.36756073921387	36.73854269	0
137.3787569755631	36.73853110471962	0
137.38995320522284	36.738518465067784	0
137.4011494276114	36.73850477212092	0
137.41234564214705	36.73849002588129	0
137.42354184824814	36.73847423	0
137.43473804533298	36.73845737353351	0
137.44593423281995	36.73843946743067	0
137.4571304101273	36.73842050804571	0
137.46832657667338	36.73840049538174	0
137.47952273187653	36.73837942944199	0
137.49071887515512	36.73835731022992	0
137.50191500592746	36.738334137749135	0
137.51311112361188	36.73830991200344	0
137.52430722762676	36.73828463299674	0
137.53550331739046	36.738258300733186	0
137.5466993923213	36.73823091521708	0
137.55789545183765	36.73820247645288	0
137.5690914953579	36.73817298444522	0
137.5802875223004	36.738142439198946	0
137.5914835320836	36.738110840718996	0
137.6026795241258	36.738078189010565	0
137.6138754978454	36.73804448407895	0
137.62507145266082	36.738009725929665	0
137.63626738799047	36.737973914568386	0
137.64746330325278	36.737937050000944	0
137.6586591978661	36.73789913223337	0
137.6698550712489	36.73786016127183	0
137.6810509228196	36.737820137122704	0
137.6922467519966	36.73777905979251	0
137.7034425581984	36.73773692928795	0
137.7146383408434	36.737693745615914	0
137.7258340993501	36.73764950878342	0
137.73702983313694	36.737604218797706	0
137.74822554162242	36.73755787566614	0
137.7594212	36.73751047939633	0
137.77061688036318	36.73746202999595	0
137.78181250945548	36.73741252747295	0
137.79300811092034	36.737361971835384	0
137.80420368417634	36.73731036309151	0
137.8153992	36.73725770124975	0
137.82659474373582	36.737203986318676	0
137.83779022887643	36.73714921830709	0
137.84898568348228	36.73709339722388	0
137.8601811	36.73703652307819	0
137.87137649876414	36.736978595879286	0
137.88257185827726	36.736919615636616	0
137.89376718493003	36.73685958235981	0
137.90496247814102	36.73679849605866	0
137.91615773732883	36.73673635674313	0
137.92735296191208	36.73667316442335	0
137.93854815130945	36.73660891910965	0
137.9497433049396	36.73654362	0
137.96093842222112	36.73647726954254	0
137.97213350257275	36.73640986531061	0
137.98332854541317	36.73634140812771	0
137.99452355016106	36.7362719	0
138.00571851623513	36.73620133495382	0
138.0169134430541	36.736129718985694	0
138.02810833003676	36.73605705011229	0
138.0393031766018	36.735983328345455	0
138.050498	36.735908553697236	0
138.0616927461541	36.73583272617982	0
138.0728875	36.73575585	0
138.0840821470614	36.735677912587086	0
138.09527678282012	36.73559893	0
138.10647137467404	36.73551888766823	0
138.1176659	36.73543779599383	0
138.12886042434283	36.73535565152704	0
138.14005488099542	36.735272454281244	0
136.35984107541125	36.74428258	0
136.37103684023452	36.74436580770072	0
136.38223265072705	36.744447978953694	0
136.39342850630746	36.74452909707102	0
136.40462440639433	36.74460916203948	0
136.41582035040625	36.74468817	0
136.42701633776178	36.74476613247767	0
136.43821236787946	36.744843037921804	0
136.44940844017782	36.744918890165835	0
136.4606045540754	36.744993689197386	0
136.4718007089907	36.74506743500426	0
136.48299690434223	36.745140127574416	0
136.49419313954843	36.74521176689599	0
136.5053894140278	36.74528235295731	0
136.51658572719884	36.74535188574685	0
136.52778207847993	36.74542036525327	0
136.5389784672895	36.745487791465386	0
136.5501749	36.74555416	0
136.5613713551678	36.74561948396288	0
136.57256785307337	36.745683750226775	0
136.5837644	36.745746963153394	0
136.59496095390915	36.74580912273242	0
136.60615755567613	36.74587022895371	0
136.61735419090027	36.74593028	0
136.62855085899994	36.74598928128338	0
136.6397475593935	36.746047227372344	0
136.65094429149923	36.74610412006471	0
136.6621410547354	36.74615996	0
136.6733378485204	36.74621474522272	0
136.68453467227243	36.74626847767032	0
136.6957315254098	36.74632115668522	0
136.7069284073508	36.746372782258845	0
136.71812531751368	36.74642335438275	0
136.72932225531667	36.746472873048695	0
136.74051922017802	36.746521338248606	0
136.75171621151594	36.74656874997454	0
136.76291322874872	36.74661510821881	0
136.77411027129452	36.74666041297382	0
136.78530733857153	36.74670466423217	0
136.7965044	36.74674786198666	0
136.80770154499209	36.746790006230235	0
136.8188987	36.74683109695602	0
136.83009584335585	36.746871134157296	0
136.8412930255619	36.74691011782754	0
136.85249022900825	36.74694804796037	0
136.86368745311307	36.746984924549636	0
136.8748846972945	36.747020747589296	0
136.88608196097073	36.747055517073505	0
136.89727924355978	36.747089232996586	0
136.9084765444799	36.74712189535303	0
136.91967386314914	36.747153504137536	0
136.93087119898567	36.74718405934492	0
136.94206855140754	36.74721356	0
136.9532659198329	36.74724200900856	0
136.96446330367985	36.74726940345536	0
136.97566070236644	36.747295744306136	0
136.9868581153108	36.74732103155659	0
136.99805554193102	36.747345265202576	0
137.00925298164518	36.74736844524016	0
137.02045043387133	36.74739057166554	0
137.03164789802756	36.747411644475136	0
137.04284537353195	36.74743166366548	0
137.05404285980256	36.747450629233306	0
137.06524035625745	36.747468541175536	0
137.07643786231466	36.747485399489236	0
137.08763537739227	36.74750120417165	0
137.09883290090835	36.747515955220216	0
137.1100304322809	36.74752965263251	0
137.121228	36.7475423	0
137.13242551626772	36.74755388653954	0
137.1436231	36.747564423030305	0
137.15482062469704	36.74757391	0
137.16601818662272	36.747582335077766	0
137.1772157529132	36.747589710631544	0
137.18841332298643	36.74759603253701	0
137.1996108962605	36.747601300793136	0
137.21080847215345	36.74760551539907	0
137.22200605008325	36.74760867635414	0
137.2332036	36.74761078365779	0
137.24440120972568	36.747611837309705	0
137.25559879027435	36.747611837309705	0
137.26679637053203	36.74761078365779	0
137.27799394991678	36.74760867635414	0
137.28919152784658	36.74760551539907	0
137.30038910373952	36.747601300793136	0
137.31158667701357	36.74759603253701	0
137.32278424708682	36.747589710631544	0
137.33398181337728	36.747582335077766	0
137.3451794	36.74757391	0
137.3563769	36.747564423030305	0
137.3675744837323	36.74755388653954	0
137.378772	36.7475423	0
137.38996956771913	36.74752965263251	0
137.40116709909168	36.747515955220216	0
137.41236462260773	36.74750120417165	0
137.42356213768537	36.747485399489236	0
137.43475964374258	36.747468541175536	0
137.44595714019746	36.747450629233306	0
137.45715462646808	36.74743166366548	0
137.46835210197247	36.747411644475136	0
137.4795495661287	36.74739057166554	0
137.49074701835485	36.74736844524016	0
137.5019445	36.747345265202576	0
137.51314188468922	36.74732103155659	0
137.5243392976336	36.747295744306136	0
137.53553669632018	36.74726940345536	0
137.54673408016714	36.74724200900856	0
137.55793144859248	36.74721356	0
137.56912880101436	36.74718405934492	0
137.58032613685089	36.747153504137536	0
137.59152345552013	36.74712189535303	0
137.60272075644022	36.747089232996586	0
137.6139180390293	36.747055517073505	0
137.62511530270552	36.747020747589296	0
137.63631254688696	36.746984924549636	0
137.64750977099175	36.74694804796037	0
137.65870697443813	36.74691011782754	0
137.66990415664415	36.746871134157296	0
137.68110131702804	36.74683109695602	0
137.69229845500791	36.746790006230235	0
137.70349557000202	36.74674786198666	0
137.7146926614285	36.74670466423217	0
137.7258897287055	36.74666041297382	0
137.7370867712513	36.74661510821881	0
137.74828378848406	36.74656874997454	0
137.7594808	36.746521338248606	0
137.77067774468335	36.746472873048695	0
137.78187468248635	36.74642335438275	0
137.79307159264923	36.746372782258845	0
137.80426847459023	36.74632115668522	0
137.8154653277276	36.74626847767032	0
137.82666215147964	36.74621474522272	0
137.83785894526463	36.74615996	0
137.8490557085008	36.74610412006471	0
137.86025244060653	36.746047227372344	0
137.87144914100008	36.74598928128338	0
137.88264580909976	36.74593028	0
137.8938424443239	36.74587022895371	0
137.90503904609088	36.74580912273242	0
137.9162356	36.745746963153394	0
137.92743214692666	36.745683750226775	0
137.93862864483222	36.74561948396288	0
137.94982510695402	36.74555416	0
137.96102153271053	36.745487791465386	0
137.9722179215201	36.74542036525327	0
137.98341427280118	36.74535188574685	0
137.99461058597223	36.74528235295731	0
138.0058068604516	36.74521176689599	0
138.0170030956578	36.745140127574416	0
138.02819929100932	36.74506743500426	0
138.03939544592464	36.744993689197386	0
138.0505915598222	36.744918890165835	0
138.06178763212057	36.744843037921804	0
138.07298366223824	36.74476613247767	0
138.08417964959375	36.74468817	0
138.0953755936057	36.74460916203948	0
138.10657149369254	36.74452909707102	0
138.11776734927298	36.744447978953694	0
138.1289631597655	36.74436580770072	0
138.14015892458877	36.74428258	0
136.35973698556725	36.75329269844225	0
136.3709340591426	36.75337594995314	0
136.38213117840823	36.753458147998465	0
136.3933283427825	36.75353929256483	0
136.40452555168375	36.753619383638984	0
136.41572280453025	36.75369842120786	0
136.42692010074035	36.75377640525855	0
136.4381174397323	36.753853335778345	0
136.4493148209244	36.75392921275468	0
136.46051224373483	36.754004036175175	0
136.47170970758188	36.75407780602762	0
136.48290721188383	36.75415052229998	0
136.4941047560588	36.75422218498039	0
136.50530233952503	36.75429279405714	0
136.51649996170073	36.75436234951873	0
136.52769762200407	36.754430851353796	0
136.53889531985317	36.75449829955116	0
136.5500930546662	36.75456469409981	0
136.56129082586133	36.754630034988914	0
136.57248863285668	36.75469432220782	0
136.58368647507035	36.754757555746025	0
136.59488435192043	36.75481973559321	0
136.60608226282505	36.75488086173922	0
136.61728020720227	36.75494093417411	0
136.62847818447017	36.75499995288803	0
136.63967619404679	36.75505791787138	0
136.6508742353502	36.75511482911469	0
136.66207230779844	36.75517068660867	0
136.67327041080952	36.755225490344216	0
136.6844685438015	36.755279240312376	0
136.69566670619233	36.755331936504376	0
136.70686489740007	36.75538357891162	0
136.71806311684267	36.755434167525664	0
136.72926136393812	36.755483702338275	0
136.7404596381044	36.75553218334134	0
136.7516579387595	36.75557961052698	0
136.76285626532132	36.75562598388742	0
136.77405461720784	36.75567130341512	0
136.785253	36.75571556910267	0
136.7964513946267	36.75575878094284	0
136.80764981899492	36.75580094	0
136.81884826635954	36.75584204305304	0
136.83004673613846	36.75588209330947	0
136.84124522774957	36.75592108969134	0
136.8524437406108	36.75595903	0
136.8636423	36.75599592080615	0
136.8748408277551	36.75603175552687	0
136.8860394008739	36.75606653634861	0
136.89723799291434	36.75610026326569	0
136.90843660329423	36.75613293627261	0
136.91963523143144	36.75616455536402	0
136.9308338767438	36.75619512053479	0
136.94203253864922	36.75622463177992	0
136.95323121656548	36.75625308909458	0
136.9644299099104	36.75628049247414	0
136.97562861810184	36.75630684191411	0
136.98682734055762	36.75633213741021	0
136.9980260766955	36.75635638	0
137.00922482593342	36.75637956655443	0
137.0204235876891	36.7564017	0
137.03162236138033	36.756422779875805	0
137.04282114642496	36.75644280559401	0
137.05401994224076	36.756461777346146	0
137.06521874824554	36.756479695129116	0
137.07641756385706	36.756496558939986	0
137.08761638849313	36.75651236877601	0
137.09881522157156	36.756527124634616	0
137.11001406251012	36.756540826513366	0
137.12121291072654	36.75655347441006	0
137.13241176563864	36.75656506832261	0
137.1436106266642	36.75657560824914	0
137.15480949322097	36.75658509418791	0
137.16600836472674	36.756593526137394	0
137.17720724059924	36.756600904096196	0
137.1884061202563	36.756607228063125	0
137.19960500311566	36.75661249803714	0
137.21080388859508	36.75661671401738	0
137.22200277611233	36.75661987600317	0
137.23320166508518	36.75662198399398	0
137.24440055493136	36.75662303798947	0
137.25559944506867	36.75662303798947	0
137.26679833491485	36.75662198399398	0
137.2779972238877	36.75661987600317	0
137.28919611140495	36.75661671401738	0
137.30039499688434	36.75661249803714	0
137.31159387974373	36.756607228063125	0
137.32279275940076	36.756600904096196	0
137.3339916352733	36.756593526137394	0
137.34519050677906	36.75658509418791	0
137.35638937333582	36.75657560824914	0
137.3675882343614	36.75656506832261	0
137.3787870892735	36.75655347441006	0
137.3899859374899	36.756540826513366	0
137.40118477842847	36.756527124634616	0
137.4123836115069	36.75651236877601	0
137.42358243614296	36.756496558939986	0
137.4347812517545	36.756479695129116	0
137.44598005775927	36.756461777346146	0
137.45717885357507	36.75644280559401	0
137.4683776386197	36.756422779875805	0
137.47957641231093	36.7564017	0
137.4907751740666	36.75637956655443	0
137.5019739233045	36.75635638	0
137.5131726594424	36.75633213741021	0
137.5243713818982	36.75630684191411	0
137.53557009008964	36.75628049247414	0
137.54676878343454	36.75625308909458	0
137.5579674613508	36.75622463177992	0
137.56916612325622	36.75619512053479	0
137.5803647685686	36.75616455536402	0
137.5915633967058	36.75613293627261	0
137.6027620070857	36.75610026326569	0
137.61396059912613	36.75606653634861	0
137.62515917224493	36.75603175552687	0
137.63635772586002	36.75599592080615	0
137.64755625938923	36.75595903	0
137.65875477225046	36.75592108969134	0
137.66995326386157	36.75588209330947	0
137.6811517336405	36.75584204305304	0
137.6923501810051	36.75580094	0
137.7035486053733	36.75575878094284	0
137.71474700616304	36.75571556910267	0
137.7259453827922	36.75567130341512	0
137.7371437346787	36.75562598388742	0
137.74834206124052	36.75557961052698	0
137.7595403618956	36.75553218334134	0
137.7707386360619	36.755483702338275	0
137.78193688315736	36.755434167525664	0
137.79313510259996	36.75538357891162	0
137.8043332938077	36.755331936504376	0
137.81553145619853	36.755279240312376	0
137.8267295891905	36.755225490344216	0
137.8379276922016	36.75517068660867	0
137.8491257646498	36.75511482911469	0
137.86032380595324	36.75505791787138	0
137.87152181552986	36.75499995288803	0
137.88271979279773	36.75494093417411	0
137.89391773717497	36.75488086173922	0
137.90511564807957	36.75481973559321	0
137.91631352492968	36.754757555746025	0
137.92751136714332	36.75469432220782	0
137.9387091741387	36.754630034988914	0
137.9499069453338	36.75456469409981	0
137.96110468014686	36.75449829955116	0
137.97230237799596	36.754430851353796	0
137.9835000382993	36.75436234951873	0
137.9946977	36.75429279405714	0
138.00589524394124	36.75422218498039	0
138.0170927881162	36.75415052229998	0
138.02829029241812	36.75407780602762	0
138.0394877562652	36.754004036175175	0
138.05068517907563	36.75392921275468	0
138.06188256026772	36.753853335778345	0
138.07307989925968	36.75377640525855	0
138.08427719546978	36.75369842120786	0
138.09547444831628	36.753619383638984	0
138.10667165721753	36.75353929256483	0
138.1178688215918	36.753458147998465	0
138.12906594085743	36.75337594995314	0
138.14026301443278	36.75329269844225	0
136.35963284945132	36.76230279963014	0
136.37083123236036	36.762386078282944	0
136.38202966098072	36.76246830312679	0
136.39322813473058	36.762549474148265	0
136.40442665302785	36.76262959133412	0
136.4156252152907	36.76270865467128	0
136.42682382093707	36.76278666414683	0
136.43802246938503	36.76286361974806	0
136.44922116005256	36.76293952146239	0
136.46041989235766	36.76301436927745	0
136.47161866571827	36.76308816318101	0
136.48281747955235	36.76316090316103	0
136.49401633327793	36.763232589205636	0
136.50521522631283	36.76330322130313	0
136.5164142	36.763372799441974	0
136.5276131279824	36.763441323610834	0
136.5388121354529	36.763508793798515	0
136.55001117990435	36.76357520999398	0
136.56121026075465	36.763640572186425	0
136.57240937742168	36.76370488036516	0
136.58360852932324	36.763768134519694	0
136.5948077158772	36.76383033	0
136.6060069365014	36.76389148071503	0
136.6172061906136	36.76395157	0
136.62840547763165	36.764010610691905	0
136.6396047969733	36.764068594574006	0
136.65080414805635	36.764125524372524	0
136.6620035302986	36.7641814	0
136.6732029431178	36.76423622168187	0
136.68440238593166	36.76428998917463	0
136.69560185815797	36.76434270254767	0
136.70680135921444	36.76439436	0
136.71800088851882	36.76444496690039	0
136.72920044548874	36.76449451786337	0
136.74040002954203	36.76454301467325	0
136.75159964009632	36.76459045732213	0
136.76279927656924	36.76463684580225	0
136.77399893837855	36.764682180106036	0
136.7851986249419	36.76472646022609	0
136.79639833567697	36.76476969	0
136.80759807000138	36.764811857886286	0
136.81879782733276	36.76485297541248	0
136.82999760708884	36.76489303872707	0
136.84119740868715	36.76493205	0
136.85239723154535	36.76497000269542	0
136.8635970750811	36.76500690333663	0
136.87479693871194	36.76504275	0
136.88599682185549	36.765077541902976	0
136.8971967239294	36.765111279816594	0
136.90839664435123	36.765143963476426	0
136.91959658253856	36.76517559287715	0
136.93079653790898	36.76520616801359	0
136.94199650988006	36.76523568888078	0
136.95319649786936	36.765264155473886	0
136.96439650129446	36.765291567788246	0
136.97559651957292	36.76531793	0
136.98679655212226	36.76534322956304	0
136.9979965983601	36.76536747901505	0
137.0091966577039	36.765390674171464	0
137.02039672957127	36.76541281502848	0
137.0315968133797	36.765433901582504	0
137.0427969085468	36.76545393383007	0
137.05399701448997	36.76547291176792	0
137.06519713062684	36.765490835392974	0
137.0763972563749	36.76550770470229	0
137.08759739115166	36.765523519693105	0
137.09879753437465	36.76553828036285	0
137.1099976854614	36.76555199	0
137.12119784382938	36.76556463872964	0
137.13239800889613	36.76557624	0
137.14359818007912	36.76558677978546	0
137.1547983567959	36.765596268817134	0
137.16599853846395	36.765604703515855	0
137.17719872450078	36.76561208388024	0
137.1883989143239	36.76561840990909	0
137.19959910735076	36.76562368160139	0
137.2107993029989	36.765627898956254	0
137.22199950068583	36.76563106197301	0
137.2331997	36.76563317065113	0
137.24439989984592	36.76563422499028	0
137.2556001001541	36.76563422499028	0
137.26680030017104	36.76563317065113	0
137.2780004993142	36.76563106197301	0
137.2892006970011	36.765627898956254	0
137.30040089264924	36.76562368160139	0
137.31160108567613	36.76561840990909	0
137.32280127549922	36.76561208388024	0
137.33400146153608	36.765604703515855	0
137.34520164320412	36.765596268817134	0
137.35640181992088	36.76558677978546	0
137.3676019911039	36.76557624	0
137.37880215617065	36.76556463872964	0
137.39000231453863	36.76555199	0
137.40120246562537	36.76553828036285	0
137.41240260884834	36.765523519693105	0
137.42360274362514	36.76550770470229	0
137.4348028693732	36.765490835392974	0
137.44600298551006	36.76547291176792	0
137.45720309145324	36.76545393383007	0
137.46840318662032	36.765433901582504	0
137.47960327042875	36.76541281502848	0
137.49080334229612	36.765390674171464	0
137.50200340163994	36.76536747901505	0
137.51320344787777	36.76534322956304	0
137.5244034804271	36.76531793	0
137.53560349870557	36.765291567788246	0
137.54680350213067	36.765264155473886	0
137.55800349011997	36.76523568888078	0
137.56920346209105	36.76520616801359	0
137.58040341746147	36.76517559287715	0
137.5916033556488	36.765143963476426	0
137.60280327607063	36.765111279816594	0
137.61400317814454	36.765077541902976	0
137.6252030612881	36.76504275	0
137.63640292491894	36.76500690333663	0
137.64760276845468	36.76497000269542	0
137.65880259131288	36.76493205	0
137.6700023929112	36.76489303872707	0
137.68120217266727	36.76485297541248	0
137.69240192999865	36.764811857886286	0
137.70360166432306	36.76476969	0
137.71480137505813	36.76472646022609	0
137.72600106162147	36.764682180106036	0
137.7372007234308	36.76463684580225	0
137.7484003599037	36.76459045732213	0
137.7596	36.76454301467325	0
137.77079955451126	36.76449451786337	0
137.7819991114812	36.76444496690039	0
137.7931986407856	36.76439436	0
137.80439814184203	36.76434270254767	0
137.81559761406837	36.76428998917463	0
137.82679705688224	36.76423622168187	0
137.83799646970144	36.7641814	0
137.84919585194368	36.764125524372524	0
137.86039520302674	36.764068594574006	0
137.87159452236838	36.764010610691905	0
137.88279380938644	36.76395157	0
137.89399306349864	36.76389148071503	0
137.90519228412282	36.76383033	0
137.91639147067679	36.763768134519694	0
137.92759062257835	36.76370488036516	0
137.93878973924538	36.763640572186425	0
137.94998882009565	36.76357520999398	0
137.96118786454713	36.763508793798515	0
137.97238687201764	36.763441323610834	0
137.98358584192502	36.763372799441974	0
137.9947847736872	36.76330322130313	0
138.0059836667221	36.763232589205636	0
138.01718252044768	36.76316090316103	0
138.02838133428176	36.76308816318101	0
138.03958010764237	36.76301436927745	0
138.05077883994747	36.76293952146239	0
138.0619775	36.76286361974806	0
138.07317617906293	36.76278666414683	0
138.08437478470933	36.76270865467128	0
138.09557334697217	36.76262959133412	0
138.10677186526945	36.762549474148265	0
138.11797033901928	36.76246830312679	0
138.12916876763967	36.762386078282944	0
138.1403671505487	36.76230279963014	0
136.3595286670421	36.77131288688775	0
136.37072835986675	36.77139619268872	0
136.38192809842383	36.77147844433724	0
136.39312788213113	36.77155964181992	0
136.40432771040645	36.77163979	0
136.41552758266755	36.77171887423488	0
136.42672749833224	36.77179690914116	0
136.4379274568182	36.771873889829585	0
136.4491274575432	36.77194981628762	0
136.46032749992494	36.77202468850286	0
136.47152758338115	36.77209850646307	0
136.48272770732947	36.77217127	0
136.49392787118765	36.77224297957039	0
136.50512807437332	36.77231363469392	0
136.51632831630408	36.772383235515264	0
136.52752859639767	36.77245178202305	0
136.53872891407164	36.77251927	0
136.54992926874365	36.77258571205337	0
136.56112965983127	36.77265109555405	0
136.57233008675212	36.77271542469744	0
136.58353054892376	36.772778699473065	0
136.59473104576375	36.77284091987057	0
136.6059315766897	36.77290208587979	0
136.61713214111907	36.77296219749076	0
136.62833273846948	36.77302125469369	0
136.63953336815837	36.77307925747888	0
136.65073402960334	36.773136205836884	0
136.66193472222182	36.77319209975843	0
136.67313544543137	36.77324693923437	0
136.6843361986494	36.773300724255755	0
136.69553698129343	36.773353454813794	0
136.70673779278093	36.77340513	0
136.71793863252933	36.773455752505626	0
136.7291394999561	36.773505319622686	0
136.74034039447864	36.77355383224303	0
136.75154131551437	36.773601290358705	0
136.7627422624808	36.77364769396196	0
136.77394323479524	36.773693043045256	0
136.78514423187514	36.773737337601155	0
136.79634525313787	36.77378057762244	0
136.80754629800083	36.77382276310203	0
136.8187473658814	36.77386389403306	0
136.82994845619692	36.77390397040882	0
136.8411495683648	36.773942992222736	0
136.85235070180238	36.77398095946847	0
136.86355185592703	36.77401787213981	0
136.874753	36.774053730230726	0
136.88595422390677	36.774088533735345	0
136.89715543659656	36.77412228264802	0
136.90835666764272	36.77415497696323	0
136.9195579164626	36.77418661667563	0
136.93075918247345	36.774217201780054	0
136.94196046509262	36.77424673227151	0
136.95316176373746	36.774275208145184	0
136.96436307782514	36.774302629396416	0
136.97556440677306	36.774328996020735	0
136.98676574999845	36.77435430801383	0
136.99796710691862	36.77437856537158	0
137.00916847695083	36.77440177	0
137.02036985951236	36.77442391616532	0
137.0315712540205	36.77444500959393	0
137.04277265989245	36.77446504837238	0
137.05397407654553	36.77448403249739	0
137.06517550339697	36.77450196196586	0
137.07637693986402	36.774518836774874	0
137.08757838536397	36.774534656921674	0
137.0987798	36.77454942240367	0
137.10998130113143	36.77456313321844	0
137.12118277023347	36.77457578936378	0
137.13238424603733	36.77458739	0
137.1435857279603	36.774597937638006	0
137.1547872154196	36.774607429763286	0
137.1659887078324	36.77461586721188	0
137.17719020461604	36.77462324998241	0
137.18839170518768	36.774629578073665	0
137.1995932089646	36.77463485148464	0
137.21079471536396	36.77463907021445	0
137.22199622380305	36.77464223426241	0
137.23319773369906	36.77464434362799	0
137.24439924446924	36.77464539831088	0
137.2556007555308	36.77464539831088	0
137.26680226630097	36.77464434362799	0
137.27800377619695	36.77464223426241	0
137.28920528463604	36.77463907021445	0
137.30040679103544	36.77463485148464	0
137.31160829481234	36.774629578073665	0
137.3228098	36.77462324998241	0
137.3340112921676	36.77461586721188	0
137.34521278458044	36.774607429763286	0
137.3564142720397	36.774597937638006	0
137.3676157539627	36.77458739	0
137.37881722976655	36.77457578936378	0
137.3900186988686	36.77456313321844	0
137.40122016068602	36.77454942240367	0
137.41242161463606	36.774534656921674	0
137.4236231	36.774518836774874	0
137.43482449660306	36.77450196196586	0
137.4460259234545	36.77448403249739	0
137.45722734010758	36.77446504837238	0
137.46842874597954	36.77444500959393	0
137.47963014048764	36.77442391616532	0
137.4908315230492	36.77440177	0
137.5020328930814	36.77437856537158	0
137.51323425000155	36.77435430801383	0
137.52443559322697	36.774328996020735	0
137.5356369221749	36.774302629396416	0
137.54683823626257	36.774275208145184	0
137.55803953490738	36.77424673227151	0
137.56924081752655	36.774217201780054	0
137.58044208353743	36.77418661667563	0
137.5916433323573	36.77415497696323	0
137.60284456340347	36.77412228264802	0
137.61404577609326	36.774088533735345	0
137.62524696984403	36.774053730230726	0
137.6364481	36.77401787213981	0
137.64764929819765	36.77398095946847	0
137.65885043163522	36.773942992222736	0
137.6700515438031	36.77390397040882	0
137.68125263411864	36.77386389403306	0
137.6924537019992	36.77382276310203	0
137.70365474686216	36.77378057762244	0
137.7148557681249	36.773737337601155	0
137.7260567652048	36.773693043045256	0
137.73725773751923	36.77364769396196	0
137.74845868448563	36.773601290358705	0
137.7596596055214	36.77355383224303	0
137.77086050004394	36.773505319622686	0
137.7820613674707	36.773455752505626	0
137.7932622072191	36.77340513	0
137.8044630187066	36.773353454813794	0
137.81566380135064	36.773300724255755	0
137.82686455456866	36.77324693923437	0
137.8380652777782	36.77319209975843	0
137.8492659703967	36.773136205836884	0
137.86046663184166	36.77307925747888	0
137.87166726153055	36.773021254693674	0
137.88286785888093	36.77296219749076	0
137.89406842331033	36.77290208587979	0
137.90526895423625	36.77284091987057	0
137.91646945107627	36.772778699473065	0
137.92766991324788	36.77271542469744	0
137.93887034016876	36.77265109555405	0
137.95007073125637	36.77258571205337	0
137.9612710859284	36.77251927	0
137.97247140360236	36.77245178202305	0
137.98367168369595	36.772383235515264	0
137.9948719256267	36.77231363469392	0
138.00607212881238	36.77224297957039	0
138.01727229267053	36.77217127	0
138.02847241661888	36.77209850646307	0
138.03967250007508	36.77202468850286	0
138.05087254245683	36.77194981628762	0
138.06207254318184	36.771873889829585	0
138.0732725016678	36.77179690914116	0
138.08447241733248	36.77171887423488	0
138.09567228959358	36.77163979	0
138.1068721178689	36.77155964181992	0
138.1180719015762	36.77147844433724	0
138.12927164013328	36.77139619268872	0
138.14047133295793	36.77131288688775	0
136.35942443831829	36.780322960213724	0
136.37062544164073	36.78040629	0
136.38182649071666	36.78048857162849	0
136.39302758496368	36.78056979557848	0
136.40422872379926	36.78064996500578	0
136.4154299066409	36.78072907989731	0
136.4266311329061	36.780807140240164	0
136.43783240201233	36.78088415	0
136.44903371337708	36.78096009722902	0
136.46023506641777	36.78103499385005	0
136.47143646055187	36.78110883587245	0
136.48263789519677	36.78118162328417	0
136.4938393697699	36.78125335607333	0
136.50504088368862	36.78132403	0
136.5162424363704	36.781393657737254	0
136.52744402723252	36.78146222658911	0
136.5386456556924	36.78152974	0
136.5498473211673	36.78159620027667	0
136.56104902307467	36.78166160509049	0
136.57225076083176	36.78172595520339	0
136.58345253385588	36.781789250604824	0
136.5946543415644	36.781851491284485	0
136.60585618337453	36.78191267723222	0
136.61705805870355	36.781972808438006	0
136.62825996696878	36.782031884892056	0
136.63946190758745	36.782089906584716	0
136.65066387997675	36.78214687350649	0
136.66186588355401	36.78220279	0
136.67306791773643	36.78225764300041	0
136.68426998194116	36.782311445554456	0
136.69547207558546	36.782364193301476	0
136.70667419808652	36.78241588623282	0
136.71787634886152	36.78246652434008	0
136.72907852732763	36.782516107614974	0
136.74028073290202	36.78256464	0
136.75148296500186	36.782612109635444	0
136.7626852230443	36.782658528365346	0
136.77388750644647	36.78270389223153	0
136.78508981462548	36.78274820122659	0
136.79629214699852	36.78279145534329	0
136.80749450298265	36.78283365457456	0
136.8186969	36.78287479891352	0
136.82989928345268	36.782914888353446	0
136.84110170677278	36.782953922887785	0
136.85230415137238	36.78299190251018	0
136.86350661666853	36.78302882721441	0
136.8747091020784	36.78306469699446	0
136.88591160701895	36.783099511844455	0
136.89711413090734	36.783133271758736	0
136.90831667316053	36.78316597673177	0
136.91951923319562	36.78319762675822	0
136.93072181042962	36.78322822183292	0
136.94192440427963	36.783257761950864	0
136.95312701416262	36.78328624710724	0
136.96432963949565	36.78331368	0
136.97553227969573	36.783340052516856	0
136.98673493417988	36.78336537276131	0
136.99793760236514	36.783389638026605	0
137.00914028366847	36.78341285	0
137.02034297750689	36.78343500360409	0
137.03154568329742	36.78345610390887	0
137.04274840045701	36.78347615	0
137.0539511284027	36.78349513953329	0
137.06515386655147	36.78351307484653	0
137.07635661432028	36.78352995515652	0
137.08755937112613	36.783545780460486	0
137.0987621	36.78356055075584	0
137.10996490951686	36.78357426604018	0
137.1211676899357	36.78358692631126	0
137.13237047705945	36.783598531567016	0
137.14357327030515	36.78360908180555	0
137.1547760690897	36.783618577025145	0
137.1659788728301	36.78362701722425	0
137.17718168094328	36.783634402401475	0
137.18838449284624	36.78364073255561	0
137.19958730795594	36.78364600768566	0
137.21079012568933	36.783650227790716	0
137.22199294546334	36.783653392870114	0
137.23319576669496	36.78365550292334	0
137.24439858880115	36.783656557950046	0
137.25560141119888	36.783656557950046	0
137.26680423330507	36.78365550292334	0
137.2780070545367	36.783653392870114	0
137.2892098743107	36.783650227790716	0
137.3004126920441	36.78364600768566	0
137.3116155071538	36.78364073255561	0
137.32281831905675	36.783634402401475	0
137.33402112716993	36.78362701722425	0
137.34522393091032	36.783618577025145	0
137.35642672969487	36.78360908180555	0
137.36762952294055	36.783598531567016	0
137.37883231006433	36.78358692631126	0
137.39003509048317	36.78357426604018	0
137.4012379	36.78356055075584	0
137.4124406288739	36.783545780460486	0
137.42364338567975	36.78352995515652	0
137.43484613344856	36.78351307484653	0
137.44604887159733	36.78349513953329	0
137.45725159954299	36.78347615	0
137.4684543167026	36.78345610390887	0
137.47965702249311	36.78343500360409	0
137.49085971633156	36.78341285	0
137.5020623976349	36.783389638026605	0
137.51326506582012	36.78336537276131	0
137.5244677203043	36.783340052516856	0
137.53567036050438	36.78331368	0
137.54687298583738	36.78328624710724	0
137.5580755957204	36.783257761950864	0
137.5692781895704	36.78322822183292	0
137.5804807668044	36.78319762675822	0
137.5916833268395	36.78316597673177	0
137.6028858690927	36.783133271758736	0
137.61408839298107	36.783099511844455	0
137.62529089792162	36.78306469699446	0
137.63649338333147	36.78302882721441	0
137.64769584862765	36.78299190251018	0
137.65889829322725	36.782953922887785	0
137.67010071654735	36.782914888353446	0
137.68130311800502	36.78287479891352	0
137.69250549701738	36.78283365457456	0
137.7037078530015	36.78279145534329	0
137.71491018537455	36.78274820122659	0
137.72611249355356	36.78270389223153	0
137.73731477695574	36.782658528365346	0
137.74851703499814	36.782612109635444	0
137.7597193	36.78256464	0
137.7709214726724	36.782516107614974	0
137.7821236511385	36.78246652434008	0
137.7933258019135	36.78241588623282	0
137.80452792441457	36.782364193301476	0
137.81573001805887	36.782311445554456	0
137.8269320822636	36.78225764300041	0
137.8381341	36.78220279	0
137.84933612002325	36.78214687350649	0
137.86053809241258	36.782089906584716	0
137.87174003303124	36.782031884892056	0
137.88294194129648	36.781972808438006	0
137.8941438166255	36.78191267723222	0
137.90534565843564	36.781851491284485	0
137.91654746614412	36.781789250604824	0
137.92774923916826	36.78172595520339	0
137.93895097692536	36.78166160509049	0
137.95015267883272	36.78159620027667	0
137.96135434430764	36.78152974	0
137.9725559727675	36.78146222658911	0
137.98375756362964	36.781393657737254	0
137.99495911631138	36.78132403	0
138.00616063023014	36.78125335607333	0
138.01736210480325	36.78118162328417	0
138.02856353944816	36.78110883587245	0
138.03976493358226	36.78103499385005	0
138.05096628662295	36.78096009722902	0
138.0621675979877	36.78088415	0
138.07336886709393	36.780807140240164	0
138.08457009335913	36.78072907989731	0
138.09577127620076	36.78064996500578	0
138.10697241503635	36.78056979557848	0
138.11817350928337	36.78048857162849	0
138.1293745583593	36.78040629	0
138.14057556168174	36.780322960213724	0
136.35932016325847	36.78933301960665	0
136.37052247766115	36.78941638	0
136.38172483783848	36.78949868499914	0
136.39292724320765	36.789579935422516	0
136.40412969318598	36.78966013097957	0
136.41533218719064	36.789739271657204	0
136.4265347246389	36.789817357442494	0
136.43773730494794	36.78989438832269	0
136.4489399	36.78997036428523	0
136.46014259181723	36.790045285317674	0
136.47134529721177	36.790119151407815	0
136.48254804313584	36.79019196254358	0
136.49375082900653	36.790263718713085	0
136.50495365424095	36.79033442	0
136.51615651825628	36.79040406610659	0
136.52735942046962	36.79047265730768	0
136.53856236029802	36.79054019349668	0
136.54976533715856	36.790606674662534	0
136.5609683504683	36.79067210079442	0
136.57217139964433	36.79073647188162	0
136.5833744841037	36.790799787913656	0
136.59457760326336	36.79086204888016	0
136.60578075654044	36.790923254770966	0
136.61698394335187	36.79098340557611	0
136.62818716311466	36.79104250128573	0
136.6393904152458	36.79110054189018	0
136.65059369916227	36.79115752738001	0
136.66179701428106	36.79121345774589	0
136.6730003600191	36.79126833297869	0
136.68420373579335	36.79132215306946	0
136.6954071410207	36.79137491800939	0
136.70661057511816	36.791426627789875	0
136.7178140375026	36.79147728240247	0
136.72901752759086	36.791526881838905	0
136.74022104479997	36.79157542609107	0
136.75142458854674	36.79162291515104	0
136.76262815824808	36.79166934901106	0
136.77383175332082	36.79171472766356	0
136.78503537318187	36.79175905	0
136.79623901724807	36.791802319316474	0
136.80744268493626	36.79184453230259	0
136.81864637566332	36.791885690052574	0
136.82985008884603	36.791925792559674	0
136.84105382390123	36.791964839817375	0
136.85225758024578	36.792002831819275	0
136.86346135729644	36.79203976855917	0
136.87466515447002	36.79207565003106	0
136.88586897118338	36.792110476229034	0
136.89707280685326	36.792144247147455	0
136.90827666089643	36.792176962780765	0
136.9194805327297	36.79220862312364	0
136.93068442176983	36.79223922817092	0
136.9418883274336	36.79226877791758	0
136.95309224913777	36.792297272358816	0
136.9642961862991	36.792324711489954	0
136.97550013833435	36.79235109530652	0
136.98670410466025	36.79237642380422	0
136.99790808469353	36.7924007	0
137.0091121	36.79242391	0
137.02031608354932	36.792446077343534	0
137.03152010120522	36.792467184526075	0
137.0427241302355	36.792487236370775	0
137.05392817005682	36.79250623287436	0
137.06513222008593	36.79252417403373	0
137.0763362797395	36.79254105984596	0
137.08754034843432	36.792556890308276	0
137.0987444	36.79257166541811	0
137.10994851061434	36.79258538517303	0
137.12115260293302	36.792598049570806	0
137.1323567019597	36.79260965860938	0
137.14356080711113	36.79262021228684	0
137.1547649	36.79262971060146	0
137.16596903345496	36.79263815355171	0
137.17717315348077	36.79264554113619	0
137.18837727729806	36.79265187335369	0
137.1995814043236	36.79265715020319	0
137.21078553397402	36.79266137168383	0
137.2219897	36.79266453779491	0
137.2331937988163	36.79266664853591	0
137.24439793284157	36.7926677	0
137.25560206715846	36.7926677	0
137.26680620118373	36.79266664853591	0
137.2780103	36.79266453779491	0
137.2892145	36.79266137168383	0
137.30041859567643	36.79265715020319	0
137.31162272270194	36.79265187335369	0
137.32282684651926	36.79264554113619	0
137.33403096654507	36.79263815355171	0
137.34523508219604	36.79262971060146	0
137.3564391928889	36.79262021228684	0
137.36764329804032	36.79260965860938	0
137.3788474	36.792598049570806	0
137.39005148938566	36.79258538517303	0
137.4012556	36.79257166541811	0
137.4124596515657	36.792556890308276	0
137.42366372026052	36.79254105984596	0
137.4348677799141	36.79252417403373	0
137.4460718299432	36.79250623287436	0
137.45727586976452	36.792487236370775	0
137.46847989879478	36.792467184526075	0
137.4796839164507	36.792446077343534	0
137.49088792214903	36.79242391	0
137.5020919153065	36.7924007	0
137.51329589533978	36.79237642380422	0
137.52449986166567	36.79235109530652	0
137.53570381370093	36.792324711489954	0
137.54690775086226	36.792297272358816	0
137.55811167256644	36.79226877791758	0
137.5693155782302	36.79223922817092	0
137.58051946727034	36.79220862312364	0
137.5917233391036	36.792176962780765	0
137.60292719314677	36.792144247147455	0
137.61413102881664	36.792110476229034	0
137.62533484552998	36.79207565003106	0
137.63653864270358	36.79203976855917	0
137.64774241975425	36.792002831819275	0
137.6589461760988	36.791964839817375	0
137.6701499	36.791925792559674	0
137.6813536243367	36.791885690052574	0
137.69255731506377	36.79184453230259	0
137.70376098275196	36.791802319316474	0
137.71496462681816	36.79175905	0
137.7261682466792	36.79171472766356	0
137.73737184175195	36.79166934901106	0
137.7485754114533	36.79162291515104	0
137.75977895520006	36.79157542609107	0
137.77098247240914	36.791526881838905	0
137.78218596249744	36.79147728240247	0
137.79338942488187	36.791426627789875	0
137.8045928589793	36.79137491800939	0
137.81579626420668	36.79132215306946	0
137.82699963998093	36.79126833297869	0
137.83820298571894	36.79121345774589	0
137.84940630083776	36.79115752738001	0
137.86060958475423	36.79110054189018	0
137.87181283688537	36.79104250128573	0
137.88301605664816	36.79098340557611	0
137.8942192434596	36.790923254770966	0
137.90542239673664	36.79086204888016	0
137.91662551589633	36.790799787913656	0
137.9278286003557	36.79073647188162	0
137.9390316495317	36.79067210079442	0
137.95023466284147	36.790606674662534	0
137.9614376	36.79054019349668	0
137.9726405795304	36.79047265730768	0
137.98384348174372	36.79040406610659	0
137.99504634575905	36.79033442	0
138.0062491709935	36.790263718713085	0
138.0174519568642	36.79019196254358	0
138.02865470278826	36.790119151407815	0
138.0398574081828	36.790045285317674	0
138.05106007246502	36.78997036428523	0
138.06226269505208	36.78989438832269	0
138.07346527536112	36.789817357442494	0
138.08466781280939	36.789739271657204	0
138.09587030681405	36.78966013097957	0
138.10707275679235	36.789579935422516	0
138.11827516216155	36.78949868499914	0
138.12947752233885	36.78941638	0
138.14067983674155	36.78933301960665	0
136.35921584184138	36.79834306506516	0
136.37041946790703	36.79842645234814	0
136.3816231397684	36.79850878	0
136.39282685684253	36.79859006135069	0
136.40403061854633	36.798670283043506	0
136.4152344242968	36.79874944951318	0
136.4264382735109	36.79882756074678	0
136.43764216560558	36.798904616731534	0
136.44884609999772	36.79898061745486	0
136.46005007610432	36.799055562904364	0
136.4712540933422	36.799129453067785	0
136.48245815112824	36.79920228793306	0
136.4936622488794	36.79927406748831	0
136.50486638601242	36.79934479172179	0
136.51607056194422	36.79941446062195	0
136.52727477609167	36.79948307417743	0
136.5384790278715	36.79955063	0
136.54968331670057	36.799617135209644	0
136.5608876419957	36.79968258266449	0
136.57209200317362	36.79974697473085	0
136.58329639965112	36.79981031139822	0
136.59450083084502	36.79987259265624	0
136.60570529617198	36.799933818494736	0
136.6169097950488	36.79999398890372	0
136.62811432689216	36.80005310387336	0
136.63931889111882	36.80011116339399	0
136.65052348714548	36.800168167456135	0
136.66172811438886	36.80022412	0
136.6729327722656	36.80027900916791	0
136.6841374601924	36.80033284679943	0
136.6953421775859	36.80038562893625	0
136.70654692386282	36.80043735556975	0
136.71775169843974	36.80048802669148	0
136.72895650073335	36.80053764229319	0
136.74016133016025	36.80058620236674	0
136.75136618613706	36.80063371	0
136.76257106808038	36.80068015589784	0
136.77377597540686	36.80072554934005	0
136.78498090753308	36.80076988722342	0
136.79618586387562	36.80081316954071	0
136.80739084385104	36.80085539628484	0
136.81859584687595	36.80089656744892	0
136.82980087236686	36.80093668302623	0
136.84100591974038	36.800975743010206	0
136.85221098841305	36.80101374739448	0
136.8634160778014	36.80105069617284	0
136.87462118732196	36.801086589339235	0
136.88582631639127	36.80112142688782	0
136.89703146442585	36.80115521	0
136.90823663084223	36.80118793510896	0
136.9194418150569	36.80121960577065	0
136.93064701648638	36.801250220792774	0
136.94185223454718	36.80127978017038	0
136.95305746865574	36.80130828389859	0
136.96426271822864	36.801335731972785	0
136.9754679826823	36.80136212438846	0
136.98667326143317	36.80138746114132	0
136.9978785538978	36.80141174	0
137.00908385949262	36.80143496764215	0
137.02028917763414	36.80145713738238	0
137.03149450773873	36.80147825144427	0
137.0426998492229	36.80149830982437	0
137.05390520150314	36.80151731251938	0
137.0651105639959	36.80153525952622	0
137.07631593611754	36.80155215084195	0
137.08752131728454	36.801567986463816	0
137.0987267069134	36.801582766389224	0
137.1099321044205	36.801596490615765	0
137.12113750922228	36.801609159141194	0
137.1323429207352	36.80162077196344	0
137.14354833837567	36.80163132908062	0
137.15475376156013	36.80164083049099	0
137.1659592	36.80164927619302	0
137.1771646222267	36.801656666185295	0
137.1883700585417	36.80166300046663	0
137.19957549806637	36.801668279035994	0
137.21078094021712	36.801672501892526	0
137.22198638441046	36.80167566903552	0
[truncated: 26,802 more rows]
